# Supplementary material for: Deleterious Mutations Accumulate Faster in Allopolyploid Than Diploid Cotton (Gossypium) and Unequally between Subgenomes
Source: Mol Biol Evol. 2022 Jan 31;39(2):msac024. doi: 10.1093/molbev/msac024 (PMC8841602; doi:10.1093/molbev/msac024)
Supplement: msac024_Supplementary_Data [file msac024_supplementary_data.zip]

Archive with 2 entries (2 files):
- Conover_Wendel_Supplemental_Files.pdf
- Supplemental_Material.docx
